# Supplementary material for: Comparison between radial artery tonometry pulse analyzer and pulsed-Doppler echocardiography derived hemodynamic parameters in cardiac surgery patients: a pilot study
Source: PeerJ. 2017 Dec 6;5:e4132. doi: 10.7717/peerj.4132 (PMC5723137; doi:10.7717/peerj.4132)
Supplement: Data S1 [file peerj-05-4132-s001.xlsx]

## Sheet: Sheet1
Patients	ChartNo	Gender	Female	Age	Height	Weight	BMI	Datetime	ESV	ESI	ECO	ECO(%)	ECI	ECR	ECRI	Position	BSA	HR	Echo	SV /ml	SVI ml/m²	CO L/min	CI L/minm²	EuroScore II	HLP	Kidney disease	CVA	COPD	Diabetes mellitus	PAD	aHT	Ejection fraction %	EF > 50	mean Systolic pressure
1	34	Female	1	67	164	71	26.4	2016-04-28 10:51:09	52	29	4.3	76	2,4	1879	3333	Left		82		64	33.96	4.9	3.2	2.25	1	0	0	0	0	0	0	56	1	140	90
2	47	Male	0	74	170	80	27.7	2016-05-02 12:25:04	64	33	5.4	84	2,8	1792	3432	Left		84		66	42.8	4.2	3.8	2.11	0	0	0	0	0	0	0	48	0	133	65
3	46	Male	0	69	172	76	25.7	2016-05-02 11:24:40	93	49	5.5	90	2,9	1309	2474	Right		59		90	39.4	4.5	2.68	3.18	0	1	0	0	0	1	1	58	1	128	80
4	30	Male	0	74	163	84	31.6	2016-04-27 15:02:57	77	41	4.3	64	2,3	2213	4198	Left		56		61	35.04	5	2.04	2.56	1	0	0	1	0	0	1	60	1	145	88
5	37	Male	0	60	181	105	32.1	2016-04-28 12:59:11	58	26	6.3	75	2,8	1841	4142	Left		108		98	18.35	4.24	1.96	1.73	1	0	0	0	0	0	1	56	1	160	90
6	59	Male	0	60	186	78	22.5	2016-05-04 11:49:20	68	34	4	64	2	1120	2265	Right		59		57	29.12	4.18	2.29	4.63	1	1	0	0	0	0	0	48	0	124	75
7	62	Male	0	82	170	80	27.7	2016-05-09 15:33:42	98	51	4.7	73	2,5	1276	2444	Right		48		65	1900-01-25	6.03	1.57	2.29	0	0	0	0	0	0	1	54	1	136	78
8	60	Female	1	56	160	76	29.7	2016-05-04 15:45:15	67	37	5.8	95	3,2	1089	1953	Left		86		100	30.27	4.82	2.64	3.06	1	0	0	0	1	0	1	55	1	158	88
9	35	Male	0	49	172	108	36.5	2016-04-28 11:24:38	119	54	6.8	79	3,1	1388	3046	Left		57		50	31.88	5.75	2.13	1.61	0	0	0	0	0	0	1	63	1	140	84
10	33	Male	0	46	179	67	20.9	2016-05-03 11:59:24	58	31	4.9	91	2,7	1257	2318	Left		84		68	28.5	6.4	2.45	1.65	1	0	0	0	0	1	1	45	0	142	86
11	32	Male	0	68	168	79	28	2016-04-28 09:48:54	77	41	5.8	92	3,1	1655	3126	Left		75		90.8	37	4.31	2.6	2.54	0	0	1	0	1	0	1	48	0	155	80
12	64	Male	0	63	170	85	29.4	2016-05-10 14:50:48	104	53	5.7	84	2,9	1305	2565	Left		55		80.1	28.39	5.2	1.5	2.26	0	0	0	1	0	0	1	48	0	164	94
13	63	Female	1	77	155	58	24.1	2016-05-10 12:25:01	48	31	3.5	75	2,2	2422	3784	Right		73		74.8	24	4	1.74	2.21	1	1	1	0	1	1	1	56	1	128	70
14	39	Female	1	78	165	85	31.2	2016-04-29 09:43:36	78	41	5.5	81	2,9	1992	3831	Right		70		90.16	29.62	4.9	1.84	1.28	0	0	1	0	0	0	0	55	1	133	92
15	56	Male	0	75	178	80	25.2	2016-05-03 13:21:25	80	40	5.1	80	2,6	1913	3788	Left		64		55.9	40.83	4.7	2.55	2.05	0	0	0	0	0	0	1	48	0	147	79
16	61	Male	0	70	174	93	30.7	2016-05-09 10:44:57	87	42	5	67	2,4	1456	3024	Left		57		69	38.51	6.23	2.04	2.28	1	0	0	1	1	0	1	50	0	128	80
17	54	Male	0	51	180	84	25.9	2016-05-03 11:15:12	81	40	6.4	95	3,1	1237	2521	Right		79		73	26.76	6.8	2.05	2.26	1	0	0	0	1	1	1	46	0	152	90
18	45	Male	0	71	176	104	33.6	2016-05-02 10:59:22	82	37	6	72	2,7	1186	2604	Right		73		45	41.17	5	2.76	2.36	0	0	0	0	0	0	1	45	0	144	94
19	38	Male	0	67	187	73	20.9	2016-05-04 11:20:59	42	21	4.3	74	2,2	1934	3818	Left		103		84	23.34	4.5	2.45	4.16	0	1	0	1	1	1	1	58	1	138	80
20	43	Male	0	62	181	96	29.3	2016-05-02 09:28:06	72	33	6.8	89	3,1	929	2012	Right		95		81	28.75	4	2.65	2.11	0	0	0	0	0	0	0	66	1	133	84
21	57	Male	0	77	176	74	23.9	2016-05-04 09:32:23	80	42	5.5	93	2,9	1760	3344	Left		69		98.9	35.92	5.33	3.05	2.05	0	0	0	0	0	0	1	56	1	126	74
22	51	Male	0	77	167	80	28.7	2016-05-02 15:11:13	53	28	4.7	73	2,5	1191	2252	Left		89		52	26.71	4.5	2.28	1.7	0	0	0	0	0	0	1	48	0	128	77
23	24		0	76	188	90	25.5	2016-05-17 09:03:35	99	46	6	83	2,8	1853	4014	Left		61		62	29.85	4.04	1.9	2.05	1	0	0	0	0	1	1	45	0	149	86
24	25	Male	0	64	177	69	22	2016-05-12 15:54:30	87	47	4.6	83	2,5	1391	2576	Left		53		74	22.5	3.9	1.23	2.28	0	0	0	1	0	0	1	58	1	150	87
25	26	Female	1	73	174	90	29.7	2016-05-17 15:18:27	112	55	5.2	72	2,5	1707	3496	Left		46		70	44.3	4	2.4	1.99	0	0	1	0	1	0	1	60	1	166	89
26	27	Male	0	57	181	95	29	2016-05-17 14:54:25	68	32	6.4	84	3	1100	2372	Right		94		62	23.3	4.69	1.7	1.73	0	0	0	0	0	0	1	45	0	128	80
27	28	Male	0	72	184	67	19.8	2016-05-12 14:49:45	56	30	4.9	91	2,6	1795	3377	Right		87		60	33.04	5.5	3.3	2.05	0	0	0	0	0	0	0	48	0	133	92
28	36	Male	0	53	181	133	40.6	2016-04-28 12:06:42	78	31	7.3	69	2.9	1052	2617	Left	2.48783	98		65	20.11	7.39	1.98	1.9	0	0	0	0	0	0	1	60	1	141	84
29	40	Male	0	82	170	84	29.1	2016-04-29 10:50:03	89	46	5.2	77	2.7	1415	2767	Left	1.95551	55		70	33.91	4.3	1.97	1.73	0	0	0	0	0	0	1	48	0	126	77
30	41	Male	0	70	173	95	31.7	2016-04-29 11:47:00	56	27	5.2	68	2.5	1661	3466	Left	2.08681	102		88	19.8	5.99	1.8	2.05	0	0	0	0	0	1	1	45	0	133	88
31	42	Female	1	88	160	84	32.8	2016-04-29 13:45:56	65	35	4.7	70	2.5	1327	2483	Left	1.87142	74		70	22.88	4.86	1.61	12.43	1	1	0	0	0	0	1	62	1	145	84
32	44	Male	0	73	178	84	26.5	2016-05-02 10:19:09	72	36	6.8	101	3.4	1023	2068	Left	2.02181	72		74	28.08	4.7	2.64	3.58	0	0	0	1	0	0	1	46	0	122	75
33	48	Female	1	25	164	71	26.4	2016-05-02 13:14:04	78	44	5.8	102	3.3	938	1664	Left	1.77383	88		44		2.88	1.79	6.13	1	1	0	0	0	0	1	48	0	128	80
34	50	Male	0	79	178	68	21.5	2016-05-02 14:41:29	72	39	5.5	101	3	1352	2499	Left	1.84815	94		82	28.28	3.3	2.18	5.57	0	0	0	0	1	0	1	50	0	147	90
35	71	Male	0	60	179	59	18.4	2016-05-19 09:44:55	77	44	4.9	104	2.8	1387	2423	Right	1.74702	66		72		4.2	2.77	3.24	0	0	0	0	0	1	1	52	1	154	74
36	72	Male	0	72	170	73	25.3	2016-05-23 12:37:53	79	43	4.7	80	2.6	1991	3668	Right	1.84227	72		51		5.4	2.17	2.22	0	0	0	0	0	0	1	55	1	147	78
37	76	Male	0	55	174	85	28.1	2016-06-03 13:39:08	39	20	4.1	60	2.1	2146	4289	Right	1.99879	58		90	26.59	6	2.35	5.4	0	0	0	0	0	0	1	48	0	128	68
38	77	Male	0	55	170	58	20.1	2016-06-06 13:10:13	87	52	6	129	3.6	1146	1915	Left	1.6707	66		72		5.16	1.92	4.18	0	1	0	1	0	0	1	45	0	124	75
39	79	Male	0	61	173	90	30.1	2016-06-07 13:10:54	74	36	5.1	71	2.5	768	1566	Right	2.0394	72		64	35.37	4.75	3.62	1.37	0	0	0	0	0	0	1	55	1	136	78
40	80	Male	0	81	162	100	38.1	2016-06-08 09:47:27	52	26	4.5	56	2.2	1706	3469	Right	2.0336	94		42	25.11	4.62	2.12	4.04	1	0	1	0	0	1	1	60	1	127	78
41	82	Male	0	54	172	70	23.7	2016-06-20 09:03:43	84	46	5.1	91	2.8	784	1431	Right	1.82512	100		63	49.34	4.22	3.27	5.13	0	1	1	0	1	1	1	52	1	135	80
42	83	Male	0	57	185	84	24.5	2016-06-21 13:40:36	77	37	5.5	82	2.6	1309	2722	Right	2.07914	66		54		4.89		4.18	1	0	0	0	0	0	1	50	0	144	85
43	84	Male	0	56	175	83	27.1	2016-06-22 11:37:05	60	30	5.6	84	2.8	1185	2354	Left	1.9869	94		90	24.84	4	2.36	4.19	1	0	1	0	1	0	1	46	0	126	78
44	85	Male	0	68	167	83	29.8	2016-06-22 12:48:18	46	24	3.9	59	2	1702	3269	Right	1.92063	82		54	21.9	4.2	1.5	2.74	1	0	0	0	1	0	1	48	0	137	87
45	86	Female	1	73	158	59	23.6	2016-06-23 14:33:14	61	38	3.9	83	2.4	2174	3469	Right	1.5959	74		68.83	27.57	6.65	2.07	1.33	1	0	0	0	0	0	1	56	1	148	92
46	88	Male	0	61	170	85	29.4	2016-07-01 11:49:01	50	25	4.8	71	2.4	1233	2423	Left	1.96537	66		63	LVAD	4.5		2.01	0	0	0	0	1	1	1	66	1	129	83
47	89	Male	0	53	170	82	28.4	2016-07-14 13:31:25	95	49	5.2	79	2.7	1230	2381	Left	1.93559	64		63.8	25.02	4.5	1.63	2.67	1	0	0	0	1	0	1	58	1	127	81
48	92	Male	0	53	165	85	31.2	2016-07-19 14:51:15	75	39	6.2	91	3.2	1058	2035	Left	1.92329	59		73.31	29.32	4.55	2.06	1.33	0	0	0	0	0	0	1	45	0	130	75
49	93	Female	1	63	162	85	32.4	2016-07-29 14:44:14	64	34	5.4	79	2.8	1777	3373	Right	1.89788	98		40		3.95	2.72	1.75	1	0	0	0	1	0	1	56	1	134	80
50	94	Male	0	57	180	83	25.6	2016-08-29 13:10:48	78	38	5.5	83	2.7	1236	2506	Right	2.0279	66		51		5.47	2.37	4.57	1	1	0	1	1	0	1	48	0	128	80
51	95	Male	0	60	180	65	20.1	2016-09-01 12:54:06	64	35	4.5	87	2.5	1475	2696	Right	1.82779	72		56		7.6	2.53	4.11	0	0	0	0	1	0	1	58	1	128	77
52	96	Male	0	64	169	76	26.6	2016-09-05 10:49:39	68	36	4.8	79	2.6	1733	3234	Right	1.86608	74		78		6.79	2.26	1.38	0	0	0	0	0	0	1	60	1	149	90
53	95	Male	0	60	180	65	20.1	2016-09-21 11:43:02	36	20	3.2	62	1.8	2049	3745	Right	1.82779	84		50.6		5.2	2.67	3.95	1	1	0	0	0	0	1	56	1	150	87
54	96	Male	0	64	169	76	26.6	2016-09-13 12:03:58	44	24	3.7	61	2	2032	3792	Right	1.86608	92		76	31.58	4.2	2.51	2.56	0	0	0	1	1	1	1	48	0	123	83
55	98	Male	0	63	178	78	24.6	2016-09-21 14:46:15	63	32	4.9	79	2.5	1812	3550	Left	1.95912	100		58	15.89	7.23	1.23	2.29	1	0	0	0	0	0	1	54	1	137	76
56	99	Male	0	57	174	102	33.7	2016-09-16 12:38:43	93	43	5.7	70	2.6	1137	2456	Left	2.15983	55		60		5.54	3.08	1.53	1	0	0	0	0	0	1	55	1	124	84
57	100	Female	1	65	163	58	21.8	2016-09-19 13:52:48	59	36	4.4	95	2.7	1854	3004	Right	1.62054	84		56.84		7.4	2.09	1.61	1	0	0	0	1	0	1	50	0	126	77
58	103	Male	0	74	169	68	23.8	2016-09-21 09:46:25	77	43	4.9	90	2.8	1387	2469	Right	1.77992	66		71	37.07	4.3	2.25	1.49	1	0	0	0	0	0	1	45	0	128	84
59	104	Female	1	67	167	60	21.5	2016-09-21 13:35:38	62	37	4.5	94	2.7	1493	2498	Right	1.67321	57		54		3.12	2.72	4.71	1	1	0	0	1	0	1	48	0	121	74
60	105	Female	1	78	160	64	25	2016-09-22 11:18:47	64	38	4.6	90	2.8	1652	2754	Right	1.66717	84		54	30.46	5.06	2.37	11.18	1	0	0	0	0	0	1	48	0	124	66
61	108	Male	0	57	190	88	24.4	2016-10-18 14:18:05	51	24	4.6	65	2.1	1652	3572	Right	2.16206	75		44	27.07	6.67	2.61	2.82	1	0	0	0	0	0	1	56	1	133	80
62	109	Male	0	52	178	97	30.6	2016-10-06 10:07:51	60	28	6.1	79	2.8	970	2085	Left	2.14931	55		70	33.16	4.95	3.42	5.64	0	1	0	1	1	0	1	55	1	142	83
63	111	Male	0	80	174	81	26.8	2016-10-06 14:28:00	44	22	4.1	63	2.1	1795	3515	Right	1.95826	73		62.03		4.6	3.52	4.66	1	1	0	0	0	0	1	48	0	136	84
64	113	Male	0	77	170	77	26.6	2016-10-27 13:32:49	64	34	5.2	84	2.8	1723	3247	Right	1.88452	70		115	23.54	4.19	2.11	2.59	0	0	0	0	0	0	1	50	0	127	85
65	114	Male	0	56	160	70	27.3	2016-10-31 14:32:54	47	27	4.2	75	2.4	2133	3694	Right	1.73189	64		78	19.77	5.3	1.89	3.3	0	0	0	0	1	1	1	46	0	123	83
66	115	Male	0	75	178	94	29.7	2016-11-03 11:27:18	78	37	5.1	68	2.4	1427	3026	Right	2.1208	57		66	46.92	3.9	3.41	3.11	1	0	1	1	0	0	1	45	0	128	84
67	116	Male	0	50	175	95	31	2016-11-03 11:54:02	62	29	5.9	78	2.8	1328	2794	Right	2.10427	79		59.14	29.54	5.2	2.62	3.86	1	0	1	0	0	0	1	58	1	133	78
68	118	Male	0	77	186	105	30.4	2016-11-18 15:41:35	134	58	7.6	90	3.3	1052	2414	Left	2.29493	73		77		6.4	1.56	10.32	0	1	0	0	1	0	1	66	1	128	88
69	119	Male	0	70	178	80	25.2	2016-11-21 11:33:30	89	45	5.9	92	3	1586	3141	Left	1.98031	103		94	24.9	6.5	1.7	5.16	1	0	0	0	0	0	1	56	1	147	87
70	120	Male	0	52	169	67	23.5	2016-11-21 13:44:30	48	27	4.5	84	2.5	1546	2734	Left	1.76875	95		74		4.2	1.76	4.61	1	1	0	0	0	0	1	48	0	135	84
71	121	Male	0	75	163	79	29.7	2016-11-21 16:30:40	55	30	4.9	78	2.7	1616	2986	Left	1.84797	69		92	31.92	4.9	2.74	3.8	0	0	0	0	0	0	1	45	0	140	84
72	126	Male	0	73	188	89	25.2	2016-11-22 15:51:30	95	44	6.2	87	2.9	1148	2475	Left	2.15586	89		87.99		6.05	3.09	3.12	1	0	0	0	1	0	1	48	0	142	86
73	128	Male	0	66	172	85	28.7	2016-11-25 16:28:10	98	49	5.1	75	2.6	1396	2767	Right	1.98211	94		87		5.5	2.5	5.11	1	0	1	1	0	0	1	60	1	155	80
74	129	Male	0	68	167	70	25.1	2016-11-28 10:13:27	75	42	4.8	86	2.7	1550	2769	Left	1.7865	66		88		4.52	2.57	4.31	1	0	0	0	1	0	1	45	0	164	94
75	130	Female	1	64	162	70	26.7	2016-11-28 14:21:09	95	54	4.7	84	2.7	1600	2796	Left	1.74756	58		70	44.41	4.9	2.38	2.52	0	0	0	0	0	1	1	48	0	147	78
76	138	Male	0	73	182	85	25.7	2016-12-02 12:55:30	95	46	5.3	78	2.6	1403	2897	Right	2.06501	64		94		5.69	2.5	2.05	1	0	0	1	1	0	1	60	1	128	68
77	139	Female	1	72	153	53	22.6	2016-12-07 13:08:05	80	54	4.2	99	2.8	1828	2723	Left	1.48965	72		65	39.8	4	1.97	4.22	0	0	0	0	1	0	1	48	0	164	94
78	140	Male	0	62	168	97	34.4	2016-12-08 11:51:21	92	45	5.5	71	2.7	1251	2578	Left	2.06107	74		80	2.88	5.01	1.4	3.04	0	0	0	0	0	0	0	45	0	128	70
79	145	Male	0	50	173	81	27.1	2016-12-14 15:58:47	89	46	5.9	91	3	1152	2247	Right	1.9501	72		102.2	47.15	4.35	3.57	2.05	1	0	0	0	0	0	1	48	0	133	78
80	157	Male	0	70	171	85	29.1	2017-01-18 10:44:00	87	44	5	74	2.5	1328	2621	Left		58		56		5.05	3.84	4.4	0	0	0	0	0	0	1	50	0	147	91
81	150	Male	0	83	158	51	20.4	2017-01-09 11:47:27	76	51	4.3	105	2.9	2027	3041	Left		57		90	4.38	6.4	2.92	3.54	0	0	0	1	1	1	1	52	1	128	62
82	152	Male	0	74	171	99	33.9	2017-01-12 16:06:30	70	33	4.7	59	2.2	2212	4658	Left		67		70		5.12	4.54	4.75	0	1	0	1	1	1	1	55	1	152	90
83	151	Male	0	78	173	85	28.4	2017-01-11 13:30:30	93	47	5.2	76	2.6	1738	3459	Left		56		74	44.36	6.1	3.04	5.44	1	0	0	0	0	0	1	48	0	128	84
84	175	Male	0	60	180	113	34.9	2017-02-10 13:41:33	64	28	5.6	62	2.4	1485	3433	Right		88		89		5.69	1.36	3.16	0	0	0	0	1	0	1	45	0	133	91
85	167	Male	0	66	180	94	29	2017-02-06 11:54:19	99	46	5.5	73	2.6	1280	2737	Left		56		110		5.6	2.11	2.89	0	0	0	1	0	0	1	55	1	128	81
86	172	Male	0	72	184	90	26.6	2017-02-10 10:13:28	86	40	5.8	81	2.7	1255	2676	Left		68		45.85		6.2	1.38	4.54	1	0	0	0	0	0	1	60	1	147	87
87	183	Male	0	71	170	70	24.2	2017-02-22 10:23:33	70	39	4.7	84	2.6	1940	3511	Left		67		72		4.5	3.14	2.01	1	0	0	0	0	0	1	52	1	122	90
88	184	Male	0	54	171	69	23.6	2017-02-22 10:51:07	79	44	4.4	80	2.4	1763	3185	Left		56		60	31.12	5.5	2.21	5.22	0	0	1	0	1	0	1	50	0	162	87
89	180	Male	0	67	182	93	28.1	2017-02-16 12:42:17	114	53	6.6	89	3.1	1163	2495	Left		58		72	33.04	4.3	2.29	5.08	0	1	0	0	0	1	1	48	0	144	82
90	166	Male	0	81	176	84	27.1	2017-02-01 12:01:21	43	21	4	60	2	1900	3810	Left		93		72	23.88	5.5	2.27	4.28	1	0	0	0	1	0	1	54	1	128	77
91	173	Female	1	76	172	100	33.8	2017-02-10 11:50:27	70	33	5	62	2.4	1504	3194	Left		72		55		5.3	2.38	3.02	0	0	0	0	0	1	1	55	1	145	88
92	165	Male	0	69	170	90	31.1	2017-02-01 11:35:29	56	28	5.2	72	2.6	1384	2787	Left		93		66	42.15	5.5	3.93	1.85	0	0	0	0	0	0	1	63	1	160	90
93	183	Male	0	71	170	70	24.2	2017-02-22 10:23:33	70	39	4.7	84	2.6	1940	3511			66		110	39.73	5.2	2.83	4.4	0	0	0	0	0	0	1	45	0	124	58
94	189	Male	0	58	182	93	28.1	2017-03-22 15:54:44	75	35	6.3	85	2.9	1396	2995			74		55	22.15	7.2	2.02	5.57	1	0	0	0	0	1	1	48	0	136	78
95	191	Male	0	57	165	67	24.6	2017-03-27 10:30:30	58	33	4.4	82	2.5	1854	3223			72		58.3	31.89	4.8	3.27	4.85	0	1	0	0	0	0	1	55	1	128	70
96	199	Male	0	62	176	83	26.8	2017-04-24 10:07:44	60	30	4.9	74	2.5	1502	2997			82		50.48		5.2		5.66	1	1	0	1	1	0	1	60	1	133	76
97	203	Male	0	57	165	70	25.7	2017-04-24 12:30:22	109	62	5.6	100	3.2	1500	2656			51		84		6.2		5.95	1	0	0	0	0	0	0	48	0	141	90
98	204	Male	0	64	167	66	23.7	2017-04-24 14:45:17	59	34	4.7	89	2.7	1429	2490			79		58.3		4.5		3.42	1	0	0	0	1	0	1	45	0	126	77
99	206	Male	0	61	186	91	26.3	2017-04-25 11:20:52	60	28	5.3	73	2.5	1766	3814			88		87		5.5		4.66	1	1	0	0	0	0	1	50	0	133	75
100	201	Male	0	69	176	82	26.5	2017-04-24 11:12:10	51	26	4.6	70	2.3	1652	3279			90		95		4.3		2.59	0	0	0	0	0	0	1	46	0	145	84
101	202	Male	0	65	168	73	25.9	2017-04-24 11:36:12	90	49	5.8	99	3.2	1048	1914			65		98		5.5		3.3	0	0	0	0	1	1	1	48	0	166	95
102	196	Male	0	65	180	88	27.2	2017-04-11 08:51:04	49	24	4.4	63	2.1	1690	3513			90		70		5.3		3.11	1	0	1	1	0	0	0	50	0	162	87
103	200	Male	0	75	179	80	25	2017-04-24 10:42:10	92	46	5.9	92	3	1735	3450			64		80		5.5		3.86	1	0	1	0	0	0	1	47	0	144	91
104	149	Male	0	70	165	68	25	2017-04-25 09:48:11	105	60	7.2	132	4.1	966	1690			69		95		5.2		2.25	1	0	0	0	0	0	1	62	1	128	77
105	198	Male	0	54	168	85	30.1	2017-04-24 09:13:59	110	56	7.5	110	3.8	992	1933			68		105		7.2		2.11	0	0	0	0	0	0	1	50	0	123	80
106	207	Male	0	70	174	60	19.8	2017-04-25 13:21:08	75	44	5	104	2.9	1408	2427			66		70		4.8		3.18	0	0	0	0	0	1	1	48	0	134	78
107	205	Male	0	67	179	104	32.5	2017-04-25 10:09:02	82	37	5.3	64	2.4	1690	3757			65		80		5.2		4.4					0	1	1	45	0	124	81
sume			15																						50	20	13	18	34	22	98		48
mean				65.8972			27.1794											73.7757	#DIV/0!	71.9096	29.4153	5.11897	2.4114	3.42766	0.471698	0.188679	0.122642	0.169811	0.317757	0.205607	0.915888	51.8972	0.448598	137.551	81.9159
SD				9.91547			4.1322											14.57	#DIV/0!	16.5581	9.02488	0.958987	0.654642	1.87222	0.50157	0.393112	0.329584	0.377251	0.467796	0.406047	0.278862	5.76904	0.499691	11.9584	7.29063
